# Supplementary material for: New species and records of Pyxine (Caliciaceae) in China
Source: MycoKeys. 2019 Jan 29;(45):93–109. doi: 10.3897/mycokeys.45.29374 (PMC6363720; doi:10.3897/mycokeys.45.29374)
Supplement: XML Treatment for Pyxine flavicans [file mycokeys.45.29374-treatment1.xml]

<!DOCTYPE tp:taxon-treatment
  PUBLIC "-//TaxonX//DTD Taxonomic Treatment Publishing DTD v0 20100105//EN" "tax-treatment-NSO.dtd">
<tp:taxon-treatment xmlns:tp="http://www.plazi.org/taxpub"><tp:treatment-meta><kwd-group><label>Taxon classification</label><kwd><named-content xmlns:xlink="http://www.w3.org/1999/xlink" content-type="kingdom">Fungi</named-content></kwd><kwd><named-content xmlns:xlink="http://www.w3.org/1999/xlink" content-type="order">Teloschistales</named-content></kwd><kwd><named-content xmlns:xlink="http://www.w3.org/1999/xlink" content-type="family">Physciaceae</named-content></kwd></kwd-group><mixed-citation publication-type="journal"><person-group><name><surname>Yang</surname><given-names>Mei-Xia</given-names></name><name><surname>Wang</surname><given-names>Xin-Yu</given-names></name><name><surname>Liu</surname><given-names>Dong</given-names></name><name><surname>Zhang</surname><given-names>Yan-Yun</given-names></name><name><surname>Li</surname><given-names>Li-Juan</given-names></name><name><surname>Yin</surname><given-names>An-Cheng</given-names></name><name><surname>Scheidegger</surname><given-names>Christoph</given-names></name><name><surname>Wang</surname><given-names>Li-Song</given-names></name></person-group><article-title>New species and records of <italic><tp:taxon-name><tp:taxon-name-part taxon-name-part-type="genus" reg="Pyxine">Pyxine</tp:taxon-name-part></tp:taxon-name></italic> (<tp:taxon-name><tp:taxon-name-part taxon-name-part-type="family">Caliciaceae</tp:taxon-name-part></tp:taxon-name>) in China</article-title><source>MycoKeys</source><day>29</day><month>1</month><year>2019</year><volume>2019</volume><issue>45</issue><fpage>93</fpage><lpage>109</lpage><pub-id pub-id-type="doi">10.3897/mycokeys.45.29374</pub-id></mixed-citation></tp:treatment-meta><tp:nomenclature><tp:taxon-name>
              <tp:taxon-name-part taxon-name-part-type="genus" reg="Pyxine">Pyxine</tp:taxon-name-part>
              <tp:taxon-name-part taxon-name-part-type="species" reg="flavicans">flavicans</tp:taxon-name-part>
              <object-id xmlns:xlink="http://www.w3.org/1999/xlink" content-type="mycobank" xlink:type="simple">819956</object-id>
            </tp:taxon-name><tp:taxon-authority>M. X. Yang &amp; Li S. Wang</tp:taxon-authority><tp:taxon-status xmlns:xlink="http://www.w3.org/1999/xlink" xlink:type="simple">sp. nov.</tp:taxon-status><xref ref-type="fig" rid="F2">Figure 2</xref></tp:nomenclature><tp:treatment-sec sec-type="Holotype" id="SECID0E6ZAG"><title>Holotype.</title><p>CHINA, YUNNAN PROVINCE, Nujiang Perf., Chide Vil., 1916 m elevation, <named-content xmlns:xlink="http://www.w3.org/1999/xlink" content-type="dwc:verbatimCoordinates" xlink:type="simple"><named-content content-type="geo-json" specific-use="{&#34;type&#34;:&#34;Point&#34;,&#34;coordinates&#34;:[98.721944,27.708889]}" id="NCID0EI1AG" xlink:type="simple">27°42'32"N, 98°43'19"E</named-content></named-content>, on <italic><tp:taxon-name><tp:taxon-name-part taxon-name-part-type="genus" reg="Juglans">Juglans</tp:taxon-name-part></tp:taxon-name></italic>, 4 Aug 2015, <italic>L. S. Wang</italic> et al. KUN-L15-48196. GenBank accession No.: ITS = <ext-link xmlns:xlink="http://www.w3.org/1999/xlink" ext-link-type="gen" xlink:href="KY611884" xlink:type="simple">KY611884</ext-link>, mtSSU = <ext-link xmlns:xlink="http://www.w3.org/1999/xlink" ext-link-type="gen" xlink:href="KY751391" xlink:type="simple">KY751391</ext-link>.</p></tp:treatment-sec><tp:treatment-sec sec-type="description" id="SECID0EA2AG"><title>Description.</title><p>Thallus 5–9 cm wide, attached to closely adnate. Lobes radiating, plane to convex, but often slightly concave towards the tips, (0.5) 1–3 (4) mm wide, subround at the apices. Upper surface white-grey to celadon, sparsely pruinose at the lobe tips or epruinose, isidia and soredia absent. Medulla pale yellow above, white below. Lower surface black in the centre, paler towards the margin; rhizines dense, furcate. Apothecia common, (0.5) 0.8–1.5 (2) mm wide, constricted at base, plane to possibly convex; margin black. Hymenium height 80–120 μm; hypothecium light brown to brown, internal stipe K– pale yellow to yellow; spores brown, two-celled, 18–20 × 6–8 μm. Upper cortex K+ yellowish, UV–; medulla K–, C–; containing atranorin, chloroatranorin (minor), zeorin and unknown terpenes.</p></tp:treatment-sec><tp:treatment-sec sec-type="habitat" id="SECID0EF2AG"><title>Habitat and distribution.</title><p>Growing on bark of <italic><tp:taxon-name><tp:taxon-name-part taxon-name-part-type="genus" reg="Quercus">Quercus</tp:taxon-name-part></tp:taxon-name></italic> and <italic><tp:taxon-name><tp:taxon-name-part taxon-name-part-type="genus" reg="Picea">Picea</tp:taxon-name-part></tp:taxon-name></italic> spp. and on rocks around 1916–4000 m elevation in semi-arid environments; only known from south-western China.</p></tp:treatment-sec><tp:treatment-sec sec-type="etymology" id="SECID0EZ2AG"><title>Etymology.</title><p>The epithet <italic><tp:taxon-name><tp:taxon-name-part taxon-name-part-type="genus" reg="Pyxine"/><tp:taxon-name-part taxon-name-part-type="species" reg="flavicans">flavicans</tp:taxon-name-part></tp:taxon-name></italic> refers to the yellow medulla and internal stipe of the apothecia.</p></tp:treatment-sec><tp:treatment-sec sec-type="notes" id="SECID0EJ3AG"><title>Notes.</title><p><italic><tp:taxon-name><tp:taxon-name-part taxon-name-part-type="genus" reg="Pyxine">Pyxine</tp:taxon-name-part><tp:taxon-name-part taxon-name-part-type="species" reg="flavicans">flavicans</tp:taxon-name-part></tp:taxon-name></italic> is characterised by flat corticated yellowish-grey to brownish-grey thalli, a constricted base, a pale yellow medulla and the presence of atranorin.</p><p>This species resembles <italic><tp:taxon-name><tp:taxon-name-part taxon-name-part-type="genus" reg="Pyxine">P.</tp:taxon-name-part><tp:taxon-name-part taxon-name-part-type="species" reg="berteriana">berteriana</tp:taxon-name-part></tp:taxon-name></italic> in terms of lobe size, saxicolous habitat and internal stipe, but the latter has a yellow to yellowish-orange medulla and produces lichexanthone (<xref ref-type="bibr" rid="B10">Hu and Chen 2003</xref>). <italic><tp:taxon-name><tp:taxon-name-part taxon-name-part-type="genus" reg="Pyxine">Pyxine</tp:taxon-name-part><tp:taxon-name-part taxon-name-part-type="species" reg="flavicans">flavicans</tp:taxon-name-part></tp:taxon-name></italic> is similar to <italic><tp:taxon-name><tp:taxon-name-part taxon-name-part-type="genus" reg="Pyxine">P.</tp:taxon-name-part><tp:taxon-name-part taxon-name-part-type="species" reg="australiensis">australiensis</tp:taxon-name-part></tp:taxon-name></italic> Kalb regarding the absence of soredia and isidia and both species are frequently lignicolous but occasionally grow on rocks. However, <italic><tp:taxon-name><tp:taxon-name-part taxon-name-part-type="genus" reg="Pyxine">P.</tp:taxon-name-part><tp:taxon-name-part taxon-name-part-type="species" reg="flavicans">flavicans</tp:taxon-name-part></tp:taxon-name></italic> differs from <italic><tp:taxon-name><tp:taxon-name-part taxon-name-part-type="genus" reg="Pyxine">P.</tp:taxon-name-part><tp:taxon-name-part taxon-name-part-type="species" reg="australiensis">australiensis</tp:taxon-name-part></tp:taxon-name></italic> in having marginal and laminal pseudocyphellae, lichexanthone and a white medulla in the stipe (<xref ref-type="bibr" rid="B7">Elix 2009</xref>). <italic><tp:taxon-name><tp:taxon-name-part taxon-name-part-type="genus" reg="Pyxine">Pyxine</tp:taxon-name-part><tp:taxon-name-part taxon-name-part-type="species" reg="flavicans">flavicans</tp:taxon-name-part></tp:taxon-name></italic> is similar to <italic><tp:taxon-name><tp:taxon-name-part taxon-name-part-type="genus" reg="Pyxine">P.</tp:taxon-name-part><tp:taxon-name-part taxon-name-part-type="species" reg="himalayensis">himalayensis</tp:taxon-name-part></tp:taxon-name></italic> in terms of the type of apothecia and lack of lichexanthone. However, <italic><tp:taxon-name><tp:taxon-name-part taxon-name-part-type="genus" reg="Pyxine">P.</tp:taxon-name-part><tp:taxon-name-part taxon-name-part-type="species" reg="himalayensis">himalayensis</tp:taxon-name-part></tp:taxon-name></italic> has a colourless internal stipe.</p></tp:treatment-sec><tp:treatment-sec sec-type="material" id="SECID0E36AG"><title>Selected specimens examined (KUN).</title><p>CHINA: SICHUAN PROVINCE: Muli Co., 2850 m elev., on <italic><tp:taxon-name><tp:taxon-name-part taxon-name-part-type="genus" reg="Pinus">Pinus</tp:taxon-name-part><tp:taxon-name-part taxon-name-part-type="species" reg="yunnanensis">yunnanensis</tp:taxon-name-part></tp:taxon-name></italic>, 23 Aug 1983, <italic>L. S. Wang</italic> 83-1869(A); XIZANG PROVINCE: Chayu Co., along the road from Muruo Vil. to Bingzhongluo, 3833 m elev., <named-content xmlns:xlink="http://www.w3.org/1999/xlink" content-type="dwc:verbatimCoordinates" xlink:type="simple"><named-content content-type="geo-json" specific-use="{&#34;type&#34;:&#34;Point&#34;,&#34;coordinates&#34;:[98.106733,28.596350]}" id="NCID0ESABG" xlink:type="simple">28°35.781'N, 98°06.404'E</named-content></named-content>, on <italic><tp:taxon-name><tp:taxon-name-part taxon-name-part-type="genus" reg="Pinus">Pinus</tp:taxon-name-part><tp:taxon-name-part taxon-name-part-type="species" reg="armandii">armandii</tp:taxon-name-part></tp:taxon-name></italic>, 26 Sep 2014, <italic>L. S. Wang</italic> et al. 14-46763; YUNNAN PROVINCE: Jianchuan Co., Shibao Mt., 2620 m elev., <named-content xmlns:xlink="http://www.w3.org/1999/xlink" content-type="dwc:verbatimCoordinates" xlink:type="simple"><named-content content-type="geo-json" specific-use="{&#34;type&#34;:&#34;Point&#34;,&#34;coordinates&#34;:[99.830183,26.382000]}" id="NCID0EHBBG" xlink:type="simple">26°22.920'N, 99°49.811'E</named-content></named-content>, on bark, 24 Jun 2014, <italic>L. S. Wang</italic> et al. 14-43995; Nujiang Co., Chide Vil., 1916 m elev., <named-content xmlns:xlink="http://www.w3.org/1999/xlink" content-type="dwc:verbatimCoordinates" xlink:type="simple"><named-content content-type="geo-json" specific-use="{&#34;type&#34;:&#34;Point&#34;,&#34;coordinates&#34;:[98.721831,27.709000]}" id="NCID0ERBBG" xlink:type="simple">27°42'32.40"N, 98°43'18.59"E</named-content></named-content>, on <italic><tp:taxon-name><tp:taxon-name-part taxon-name-part-type="genus" reg="Juglans">Juglans</tp:taxon-name-part></tp:taxon-name></italic>, 4 Aug 2015, <italic>L. S. Wang</italic> et al. 15-48196.</p><fig id="F2" position="float" orientation="portrait"><label>Figure 2.</label><caption><p><italic><tp:taxon-name><tp:taxon-name-part taxon-name-part-type="genus" reg="Pyxine">Pyxine</tp:taxon-name-part><tp:taxon-name-part taxon-name-part-type="species" reg="flavicans">flavicans</tp:taxon-name-part></tp:taxon-name></italic> (KUN-L 15-48196) photographed by Li-Song Wang and Meixia Yang. <bold>A</bold> habit <bold>B</bold> yellow internal stipe of apothecia <bold>C</bold> hymenium <bold>D</bold> ascospores from GAW (glycerine:alcohol:water=1:1:1). Scale bars: 5 cm (<bold>A</bold>); 0.5 cm (<bold>B</bold>); 100 μm (<bold>C</bold>); 20 μm (<bold>D</bold>).</p></caption><graphic xmlns:xlink="http://www.w3.org/1999/xlink" xlink:href="mycokeys-45-093-g002.jpg" position="float" orientation="portrait" xlink:type="simple" id="oo_260640.jpg"/></fig></tp:treatment-sec><ref-list><ref id="B10"><mixed-citation xmlns:xlink="http://www.w3.org/1999/xlink" xlink:type="simple"><person-group><name name-style="western"><surname>Hu</surname><given-names>GR</given-names></name><name name-style="western"><surname>Chen</surname><given-names>JB</given-names></name></person-group> (<year>2003</year>) <article-title>The lichen family <tp:taxon-name><tp:taxon-name-part taxon-name-part-type="family">Physciaceae</tp:taxon-name-part></tp:taxon-name> (<tp:taxon-name><tp:taxon-name-part taxon-name-part-type="phylum">Ascomycota</tp:taxon-name-part></tp:taxon-name>) in China VI. The genus <italic><tp:taxon-name><tp:taxon-name-part taxon-name-part-type="genus">Pyxine</tp:taxon-name-part></tp:taxon-name></italic>.</article-title><source>Mycotaxon</source><volume>86</volume>: <fpage>445</fpage>–<lpage>454</lpage>.</mixed-citation></ref><ref id="B7"><mixed-citation xmlns:xlink="http://www.w3.org/1999/xlink" xlink:type="simple"><person-group><name name-style="western"><surname>Elix</surname><given-names>JA</given-names></name></person-group> (<year>2009</year>) Physciacae, 3. <italic><tp:taxon-name><tp:taxon-name-part taxon-name-part-type="genus">Pyxine.</tp:taxon-name-part></tp:taxon-name></italic> In: McCarthy PM (Ed.) Flora of Australia Volume 57. Lchens 5, ABRS &amp; CSIRO Publishing, Canberra &amp; Melbourne, 517–533.</mixed-citation></ref></ref-list></tp:taxon-treatment>
