# Supplementary material for: New species and records of Pyxine (Caliciaceae) in China
Source: MycoKeys. 2019 Jan 29;(45):93–109. doi: 10.3897/mycokeys.45.29374 (PMC6363720; doi:10.3897/mycokeys.45.29374)
Supplement: XML Treatment for Pyxine hengduanensis [file mycokeys.45.29374-treatment2.xml]

<!DOCTYPE tp:taxon-treatment
  PUBLIC "-//TaxonX//DTD Taxonomic Treatment Publishing DTD v0 20100105//EN" "tax-treatment-NSO.dtd">
<tp:taxon-treatment xmlns:tp="http://www.plazi.org/taxpub"><tp:treatment-meta><kwd-group><label>Taxon classification</label><kwd><named-content xmlns:xlink="http://www.w3.org/1999/xlink" content-type="kingdom">Fungi</named-content></kwd><kwd><named-content xmlns:xlink="http://www.w3.org/1999/xlink" content-type="order">Teloschistales</named-content></kwd><kwd><named-content xmlns:xlink="http://www.w3.org/1999/xlink" content-type="family">Physciaceae</named-content></kwd></kwd-group><mixed-citation publication-type="journal"><person-group><name><surname>Yang</surname><given-names>Mei-Xia</given-names></name><name><surname>Wang</surname><given-names>Xin-Yu</given-names></name><name><surname>Liu</surname><given-names>Dong</given-names></name><name><surname>Zhang</surname><given-names>Yan-Yun</given-names></name><name><surname>Li</surname><given-names>Li-Juan</given-names></name><name><surname>Yin</surname><given-names>An-Cheng</given-names></name><name><surname>Scheidegger</surname><given-names>Christoph</given-names></name><name><surname>Wang</surname><given-names>Li-Song</given-names></name></person-group><article-title>New species and records of <italic><tp:taxon-name><tp:taxon-name-part taxon-name-part-type="genus" reg="Pyxine">Pyxine</tp:taxon-name-part></tp:taxon-name></italic> (<tp:taxon-name><tp:taxon-name-part taxon-name-part-type="family">Caliciaceae</tp:taxon-name-part></tp:taxon-name>) in China</article-title><source>MycoKeys</source><day>29</day><month>1</month><year>2019</year><volume>2019</volume><issue>45</issue><fpage>93</fpage><lpage>109</lpage><pub-id pub-id-type="doi">10.3897/mycokeys.45.29374</pub-id></mixed-citation></tp:treatment-meta><tp:nomenclature><tp:taxon-name>
              <tp:taxon-name-part taxon-name-part-type="genus" reg="Pyxine">Pyxine</tp:taxon-name-part>
              <tp:taxon-name-part taxon-name-part-type="species" reg="hengduanensis">hengduanensis</tp:taxon-name-part>
              <object-id xmlns:xlink="http://www.w3.org/1999/xlink" content-type="mycobank" xlink:type="simple">819957</object-id>
            </tp:taxon-name><tp:taxon-authority>M. X. Yang &amp; Li S. Wang</tp:taxon-authority><tp:taxon-status xmlns:xlink="http://www.w3.org/1999/xlink" xlink:type="simple">sp. nov.</tp:taxon-status><xref ref-type="fig" rid="F3">Figure 3</xref></tp:nomenclature><tp:treatment-sec sec-type="Holotype" id="SECID0EUEBG"><title>Holotype.</title><p>CHINA, YUNNAN PROVINCE, Nujiang Pref., Dizhengdang Vil., 1858 m elevation, <named-content xmlns:xlink="http://www.w3.org/1999/xlink" content-type="dwc:verbatimCoordinates" xlink:type="simple"><named-content content-type="geo-json" specific-use="{&#34;type&#34;:&#34;Point&#34;,&#34;coordinates&#34;:[98.327769,28.083572]}" id="NCID0E4EBG" xlink:type="simple">28°05'00.86"N, 98°19'39.97"E</named-content></named-content>, on bark, 2 Aug 2015, <italic>L. S. Wang</italic> et al. KUN-L 15-48082. GenBank accession No.: ITS = <ext-link xmlns:xlink="http://www.w3.org/1999/xlink" ext-link-type="gen" xlink:href="KY611889" xlink:type="simple">KY611889</ext-link>, mtSSU = <ext-link xmlns:xlink="http://www.w3.org/1999/xlink" ext-link-type="gen" xlink:href="KY751396" xlink:type="simple">KY751396</ext-link>.</p></tp:treatment-sec><tp:treatment-sec sec-type="description" id="SECID0EOFBG"><title>Description.</title><p>Thallus corticolous, 4–9 cm wide, firmly to loosely adnate to substrate. Lobes linear, compact, imbricate to discrete, (0.5) 1–2.5 mm wide, upper cortex plane but often slightly concave towards the tips; pseudocyphellae linear, marginal; upper surface grey to greyish-green, lower-side black; rhizines dense, squarrosely branched. Soralia marginal, labriform; soredia grey to bluish-grey, powdery to granular. Medulla pale yellow. Dactyls and isidia absent. Apothecia absent. Upper cortex K+ yellowish, UV–; medulla K–, C–; containing chloroatranorin (minor) and unknown terpenes.</p></tp:treatment-sec><tp:treatment-sec sec-type="habitat" id="SECID0ETFBG"><title>Habitat and distribution.</title><p>Growing on bark of <italic><tp:taxon-name><tp:taxon-name-part taxon-name-part-type="genus" reg="Quercus">Quercus</tp:taxon-name-part></tp:taxon-name></italic> and <italic><tp:taxon-name><tp:taxon-name-part taxon-name-part-type="genus" reg="Alnus">Alnus</tp:taxon-name-part></tp:taxon-name></italic> spp. Range 1700 –3060 m elevation in semi-arid environments; known only from Yunnan, Sichuan and Xizang in China.</p></tp:treatment-sec><tp:treatment-sec sec-type="etymology" id="SECID0EHGBG"><title>Etymology.</title><p>The epithet <italic><tp:taxon-name><tp:taxon-name-part taxon-name-part-type="genus" reg="Pyxine"/><tp:taxon-name-part taxon-name-part-type="species" reg="hengduanensis">hengduanensis</tp:taxon-name-part></tp:taxon-name></italic> refers to the type locality of the species, the Hengduan Mountains region.</p></tp:treatment-sec><tp:treatment-sec sec-type="notes" id="SECID0EXGBG"><title>Notes.</title><p><italic><tp:taxon-name><tp:taxon-name-part taxon-name-part-type="genus" reg="Pyxine">Pyxine</tp:taxon-name-part><tp:taxon-name-part taxon-name-part-type="species" reg="hengduanensis">hengduanensis</tp:taxon-name-part></tp:taxon-name></italic> is characterised by a corticolous habit, yellowish-grey to greyish-green thallus, marginal labriform soralia, pale yellow medulla and the absence of atranorin. <italic><tp:taxon-name><tp:taxon-name-part taxon-name-part-type="genus" reg="Pyxine">Pyxine</tp:taxon-name-part><tp:taxon-name-part taxon-name-part-type="species" reg="hengduanensis">hengduanensis</tp:taxon-name-part></tp:taxon-name></italic> is most closely related to <italic><tp:taxon-name><tp:taxon-name-part taxon-name-part-type="genus" reg="Pyxine">P.</tp:taxon-name-part><tp:taxon-name-part taxon-name-part-type="species" reg="sorediata">sorediata</tp:taxon-name-part></tp:taxon-name></italic>, as inferred from the phylogenetic tree (Fig. <xref ref-type="fig" rid="F1">1</xref>); <italic><tp:taxon-name><tp:taxon-name-part taxon-name-part-type="genus" reg="Pyxine">P.</tp:taxon-name-part><tp:taxon-name-part taxon-name-part-type="species" reg="sorediata">sorediata</tp:taxon-name-part></tp:taxon-name></italic> is also corticolous but has a yellow or yellow-orange medulla and soralia that develop marginally from fissures and then become laminal and orbicular (<xref ref-type="bibr" rid="B7">Elix 2009</xref>), while <italic><tp:taxon-name><tp:taxon-name-part taxon-name-part-type="genus" reg="Pyxine">P.</tp:taxon-name-part><tp:taxon-name-part taxon-name-part-type="species" reg="hengduanensis">hengduanensis</tp:taxon-name-part></tp:taxon-name></italic> has marginal labriform soralia developing from the centre of the pseudocyphellae, grey to bluish-grey soredia and a pale yellow medulla. <italic><tp:taxon-name><tp:taxon-name-part taxon-name-part-type="genus" reg="Pyxine">Pyxine</tp:taxon-name-part><tp:taxon-name-part taxon-name-part-type="species" reg="hengduanensis">hengduanensis</tp:taxon-name-part></tp:taxon-name></italic> also resembles <italic><tp:taxon-name><tp:taxon-name-part taxon-name-part-type="genus" reg="Pyxine">P.</tp:taxon-name-part><tp:taxon-name-part taxon-name-part-type="species" reg="retirugella">retirugella</tp:taxon-name-part></tp:taxon-name></italic> Nyl. (<xref ref-type="bibr" rid="B7">Elix 2009</xref>) in the marginal and laminal pseudocyphellae, but it differs in having white or creamy and K+ yellow turning red medulla and norstictic acid as the main compound (<xref ref-type="bibr" rid="B23">Mongkolsuk et al. 2012</xref>).</p></tp:treatment-sec><tp:treatment-sec sec-type="material" id="SECID0E1JBG"><title>Selected specimens examined (KUN).</title><p>CHINA: SICHUAN PROVINCE: Dukou Co., Yanbian Vil., Shibao Mt., 2900 m elev., 29 Jun 1983, <italic>L. S. Wang</italic> 83-635; Nanping Co., Jiuzhaigou, 2000 m elev., on <italic><tp:taxon-name><tp:taxon-name-part taxon-name-part-type="genus" reg="Pinus">Pinus</tp:taxon-name-part></tp:taxon-name></italic>, 23 Sep 1986, <italic>L. S. Wang</italic> 86-2591. XIZANG PROVINCE: Linzhi Co., 3060 m elev., <named-content xmlns:xlink="http://www.w3.org/1999/xlink" content-type="dwc:verbatimCoordinates" xlink:type="simple"><named-content content-type="geo-json" specific-use="{&#34;type&#34;:&#34;Point&#34;,&#34;coordinates&#34;:[94.745467,29.837483]}" id="NCID0EOKBG" xlink:type="simple">29°50'249"N, 94°44'728"E</named-content></named-content>, on <italic><tp:taxon-name><tp:taxon-name-part taxon-name-part-type="genus" reg="Quercus">Quercus</tp:taxon-name-part></tp:taxon-name></italic> spp. 20 Aug 2007, <italic>L. S. Wang</italic> et al. 07-28389; YUNNAN PROVINCE: Luquan Co., 30 km from Sapanying Co. to Zehei Co., 2540 m elev., <named-content xmlns:xlink="http://www.w3.org/1999/xlink" content-type="dwc:verbatimCoordinates" xlink:type="simple"><named-content content-type="geo-json" specific-use="{&#34;type&#34;:&#34;Point&#34;,&#34;coordinates&#34;:[102.605319,26.073481]}" id="NCID0E5KBG" xlink:type="simple">26°04'24.53"N, 102°36'19.15"E</named-content></named-content>, on moss, 19 Apr 2014, <italic>L. S. Wang</italic> et al. 14-43258; Lufeng Co., Heijin Vil., 1800 m elev., <named-content xmlns:xlink="http://www.w3.org/1999/xlink" content-type="dwc:verbatimCoordinates" xlink:type="simple"><named-content content-type="geo-json" specific-use="{&#34;type&#34;:&#34;Point&#34;,&#34;coordinates&#34;:[102.097250,25.335767]}" id="NCID0EILBG" xlink:type="simple">25°20'146"N, 102°05'835"E</named-content></named-content>, on bark, 1 May 2009, <italic>L. S. Wang</italic> 09-30247.</p><fig id="F3" position="float" orientation="portrait"><label>Figure 3.</label><caption><p><italic><tp:taxon-name><tp:taxon-name-part taxon-name-part-type="genus" reg="Pyxine">Pyxine</tp:taxon-name-part><tp:taxon-name-part taxon-name-part-type="species" reg="hengduanensis">hengduanensis</tp:taxon-name-part></tp:taxon-name></italic>: <bold>A</bold> (KUN-L 09-30247) photographed by Li-Song Wang, <italic>in situ</italic> at the type locality <bold>B–D</bold> (KUN-L 15-48082), photographed by Mei-xia Yang <bold>B</bold> Thallus <bold>C</bold> upper surface of thallus <bold>D</bold> marginal labriform soralia. Scale bars: 2 cm (<bold>B</bold>); 5 mm (<bold>C</bold>); 0.5 mm (<bold>D</bold>).</p></caption><graphic xmlns:xlink="http://www.w3.org/1999/xlink" xlink:href="mycokeys-45-093-g003.jpg" position="float" orientation="portrait" xlink:type="simple" id="oo_260641.jpg"/></fig></tp:treatment-sec><tp:treatment-sec><!--Section generated to contain objects referenced in tp:taxon-treatment.--><fig id="F1" position="float" orientation="portrait"><label>Figure 1.</label><caption><p>Phylogenetic relationship of <italic><tp:taxon-name><tp:taxon-name-part taxon-name-part-type="genus" reg="Pyxine">Pyxine</tp:taxon-name-part></tp:taxon-name></italic> species occurring in China inferred from ITS and mtSSU sequences using maximum likelihood (values refer to <abbrev xmlns:xlink="http://www.w3.org/1999/xlink" xlink:title="Maximum likelihood" id="ABBRID0EYXAG" xlink:type="simple">ML</abbrev> bootstrap frequencies and Bayesian posterior probabilities).</p></caption><graphic xmlns:xlink="http://www.w3.org/1999/xlink" xlink:href="mycokeys-45-093-g001.jpg" position="float" orientation="portrait" xlink:type="simple" id="oo_260639.jpg"/></fig></tp:treatment-sec><ref-list><ref id="B7"><mixed-citation xmlns:xlink="http://www.w3.org/1999/xlink" xlink:type="simple"><person-group><name name-style="western"><surname>Elix</surname><given-names>JA</given-names></name></person-group> (<year>2009</year>) Physciacae, 3. <italic><tp:taxon-name><tp:taxon-name-part taxon-name-part-type="genus">Pyxine.</tp:taxon-name-part></tp:taxon-name></italic> In: McCarthy PM (Ed.) Flora of Australia Volume 57. Lchens 5, ABRS &amp; CSIRO Publishing, Canberra &amp; Melbourne, 517–533.</mixed-citation></ref><ref id="B23"><mixed-citation xmlns:xlink="http://www.w3.org/1999/xlink" xlink:type="simple"><person-group><name name-style="western"><surname>Mongkolsuk</surname><given-names>P</given-names></name><name name-style="western"><surname>Meesim</surname><given-names>S</given-names></name><name name-style="western"><surname>Poengsungnoen</surname><given-names>V</given-names></name><name name-style="western"><surname>Kalb</surname><given-names>K</given-names></name></person-group> (<year>2012</year>) <article-title>The lichen family <tp:taxon-name><tp:taxon-name-part taxon-name-part-type="family">Physciaceae</tp:taxon-name-part></tp:taxon-name> in Thailand – I. The genus <italic><tp:taxon-name><tp:taxon-name-part taxon-name-part-type="genus">Pyxine</tp:taxon-name-part></tp:taxon-name></italic>.</article-title><source>Phytotaxa</source><volume>59</volume>: <fpage>32</fpage>–<lpage>54</lpage>. <ext-link xlink:type="simple" ext-link-type="doi" xlink:href="10.11646/phytotaxa.59.1.2">https://doi.org/10.11646/phytotaxa.59.1.2</ext-link></mixed-citation></ref></ref-list></tp:taxon-treatment>
