# Supplementary material for: New species and records of Pyxine (Caliciaceae) in China
Source: MycoKeys. 2019 Jan 29;(45):93–109. doi: 10.3897/mycokeys.45.29374 (PMC6363720; doi:10.3897/mycokeys.45.29374)
Supplement: XML Treatment for Pyxine yunnanensis [file mycokeys.45.29374-treatment3.xml]

<!DOCTYPE tp:taxon-treatment
  PUBLIC "-//TaxonX//DTD Taxonomic Treatment Publishing DTD v0 20100105//EN" "tax-treatment-NSO.dtd">
<tp:taxon-treatment xmlns:tp="http://www.plazi.org/taxpub"><tp:treatment-meta><kwd-group><label>Taxon classification</label><kwd><named-content xmlns:xlink="http://www.w3.org/1999/xlink" content-type="kingdom">Fungi</named-content></kwd><kwd><named-content xmlns:xlink="http://www.w3.org/1999/xlink" content-type="order">Teloschistales</named-content></kwd><kwd><named-content xmlns:xlink="http://www.w3.org/1999/xlink" content-type="family">Physciaceae</named-content></kwd></kwd-group><mixed-citation publication-type="journal"><person-group><name><surname>Yang</surname><given-names>Mei-Xia</given-names></name><name><surname>Wang</surname><given-names>Xin-Yu</given-names></name><name><surname>Liu</surname><given-names>Dong</given-names></name><name><surname>Zhang</surname><given-names>Yan-Yun</given-names></name><name><surname>Li</surname><given-names>Li-Juan</given-names></name><name><surname>Yin</surname><given-names>An-Cheng</given-names></name><name><surname>Scheidegger</surname><given-names>Christoph</given-names></name><name><surname>Wang</surname><given-names>Li-Song</given-names></name></person-group><article-title>New species and records of <italic><tp:taxon-name><tp:taxon-name-part taxon-name-part-type="genus" reg="Pyxine">Pyxine</tp:taxon-name-part></tp:taxon-name></italic> (<tp:taxon-name><tp:taxon-name-part taxon-name-part-type="family">Caliciaceae</tp:taxon-name-part></tp:taxon-name>) in China</article-title><source>MycoKeys</source><day>29</day><month>1</month><year>2019</year><volume>2019</volume><issue>45</issue><fpage>93</fpage><lpage>109</lpage><pub-id pub-id-type="doi">10.3897/mycokeys.45.29374</pub-id></mixed-citation></tp:treatment-meta><tp:nomenclature><tp:taxon-name>
              <tp:taxon-name-part taxon-name-part-type="genus" reg="Pyxine">Pyxine</tp:taxon-name-part>
              <tp:taxon-name-part taxon-name-part-type="species" reg="yunnanensis">yunnanensis</tp:taxon-name-part>
              <object-id xmlns:xlink="http://www.w3.org/1999/xlink" content-type="mycobank" xlink:type="simple">819958</object-id>
            </tp:taxon-name><tp:taxon-authority>M. X. Yang &amp; Li S. Wang</tp:taxon-authority><tp:taxon-status xmlns:xlink="http://www.w3.org/1999/xlink" xlink:type="simple">sp. nov.</tp:taxon-status><xref ref-type="fig" rid="F4">Figure 4</xref></tp:nomenclature><tp:treatment-sec sec-type="Holotype" id="SECID0EGOBG"><title>Holotype.</title><p>CHINA, YUNNAN PROVINCE, Yongren Co., Lagu Vil., 1050 m elevation, <named-content xmlns:xlink="http://www.w3.org/1999/xlink" content-type="dwc:verbatimCoordinates" xlink:type="simple"><named-content content-type="geo-json" specific-use="{&#34;type&#34;:&#34;Point&#34;,&#34;coordinates&#34;:[101.418667,26.387317]}" id="NCID0EPOBG" xlink:type="simple">26°23.239'N, 101°25.120'E</named-content></named-content>, on rock, 4 Dec 2013, <italic>L. S. Wang</italic> et al. KUN-L 13-41372. GenBank accession No.: ITS = <ext-link xmlns:xlink="http://www.w3.org/1999/xlink" ext-link-type="gen" xlink:href="KY611870" xlink:type="simple">KY611870</ext-link>, mtSSU = <ext-link xmlns:xlink="http://www.w3.org/1999/xlink" ext-link-type="gen" xlink:href="KY751377" xlink:type="simple">KY751377</ext-link>.</p></tp:treatment-sec><tp:treatment-sec sec-type="description" id="SECID0EAPBG"><title>Description.</title><p>Thallus saxicolous, up to 7 cm in diam., closely appressed to the substrate. Lobes radiating, irregularly branched, plane to slightly concave, 0.2–1.0 mm wide, subround to truncate at the apices. Upper surface pale grey to yellowish-grey, sparsely pruinose at the lobe tips or epruinose. Lower surface brownish-black, rarely pale brown, rhizines indistinct, sparse to moderately abundant, brownish-black to black. Isidia and soredia absent. Medulla pale yellow in the upper part, white in the lower part. Apothecia abundant, 0.2–0.8 mm wide, constricted at base, plane to possibly convex; margin black. Hymenium height 80–120 μm; hypothecium light brown to brown, internal stipe white; spore brown with two cells, 10–15 × 4–7 μm. Upper cortex K+ yellowish, UV+ yellow; medulla K–, C–; containing lichexanthone, chloroatranorin (minor), zeorin and unknown terpenes (detected by TLC).</p></tp:treatment-sec><tp:treatment-sec sec-type="habitat" id="SECID0EFPBG"><title>Habitat and distribution.</title><p>Growing on rocks around 1050–1650 m elevation in secondary forests in a dry to semi-arid environment; known only from Yunnan.</p></tp:treatment-sec><tp:treatment-sec sec-type="etymology" id="SECID0EKPBG"><title>Etymology.</title><p>The epithet <italic>yunnanensis</italic> refers to the province of the type locality of the species.</p></tp:treatment-sec><tp:treatment-sec sec-type="notes" id="SECID0ESPBG"><title>Notes.</title><p><italic><tp:taxon-name><tp:taxon-name-part taxon-name-part-type="genus" reg="Pyxine">Pyxine</tp:taxon-name-part><tp:taxon-name-part taxon-name-part-type="species" reg="yunnanensis">yunnanensis</tp:taxon-name-part></tp:taxon-name></italic> is characterised by small and saxicolous thalli, rather small narrow apothecia (up to 0.8 mm in diam.), a white internal stipe and the presence of lichexanthone. <italic><tp:taxon-name><tp:taxon-name-part taxon-name-part-type="genus" reg="Pyxine">Pyxine</tp:taxon-name-part><tp:taxon-name-part taxon-name-part-type="species" reg="minuta">minuta</tp:taxon-name-part></tp:taxon-name></italic> Vain. (up to 3 cm in diam.) resembles <italic><tp:taxon-name><tp:taxon-name-part taxon-name-part-type="genus" reg="Pyxine">P.</tp:taxon-name-part><tp:taxon-name-part taxon-name-part-type="species" reg="yunnanensis">yunnanensis</tp:taxon-name-part></tp:taxon-name></italic> (up to 7 cm in diam.) in its small thalli and the presence of lichexanthone, but differs in that its internal stipe is absent or indistinct and it has a white medulla (<xref ref-type="bibr" rid="B3">Awasthi 1982</xref>). <italic><tp:taxon-name><tp:taxon-name-part taxon-name-part-type="genus" reg="Pyxine">Pyxine</tp:taxon-name-part><tp:taxon-name-part taxon-name-part-type="species" reg="pyxinoides">pyxinoides</tp:taxon-name-part></tp:taxon-name></italic> (Müll. Arg.) Kalb and <italic><tp:taxon-name><tp:taxon-name-part taxon-name-part-type="genus" reg="Pyxine">P.</tp:taxon-name-part><tp:taxon-name-part taxon-name-part-type="species" reg="elixii">elixii</tp:taxon-name-part></tp:taxon-name></italic> Kalb also grow on rocks, but <italic><tp:taxon-name><tp:taxon-name-part taxon-name-part-type="genus" reg="Pyxine">P.</tp:taxon-name-part><tp:taxon-name-part taxon-name-part-type="species" reg="pyxinoides">pyxinoides</tp:taxon-name-part></tp:taxon-name></italic> differs from <italic><tp:taxon-name><tp:taxon-name-part taxon-name-part-type="genus" reg="Pyxine">P.</tp:taxon-name-part><tp:taxon-name-part taxon-name-part-type="species" reg="yunnanensis">yunnanensis</tp:taxon-name-part></tp:taxon-name></italic> in that it has a white medulla, an indistinct internal stipe of the apothecia and smaller ascospores (10–15 × 4–7 μm) than those of <italic><tp:taxon-name><tp:taxon-name-part taxon-name-part-type="genus" reg="Pyxine">P.</tp:taxon-name-part><tp:taxon-name-part taxon-name-part-type="species" reg="pyxinoides">pyxinoides</tp:taxon-name-part></tp:taxon-name></italic> (10–16 × 4.5–8.0 μm). <italic><tp:taxon-name><tp:taxon-name-part taxon-name-part-type="genus" reg="Pyxine">Pyxine</tp:taxon-name-part><tp:taxon-name-part taxon-name-part-type="species" reg="elixii">elixii</tp:taxon-name-part></tp:taxon-name></italic> can be distinguished by its orange medulla and lack of lichexanthone (<xref ref-type="bibr" rid="B7">Elix 2009</xref>).</p><p><italic><tp:taxon-name><tp:taxon-name-part taxon-name-part-type="genus" reg="Pyxine">Pyxine</tp:taxon-name-part><tp:taxon-name-part taxon-name-part-type="species" reg="yunnanensis">yunnanensis</tp:taxon-name-part></tp:taxon-name></italic> is closely related to <italic><tp:taxon-name><tp:taxon-name-part taxon-name-part-type="genus" reg="Pyxine">P.</tp:taxon-name-part><tp:taxon-name-part taxon-name-part-type="species" reg="berteriana">berteriana</tp:taxon-name-part></tp:taxon-name></italic> in that they have a similar type and size of apothecia and lichexanthone is present, but <italic><tp:taxon-name><tp:taxon-name-part taxon-name-part-type="genus" reg="Pyxine">Pyxine</tp:taxon-name-part><tp:taxon-name-part taxon-name-part-type="species" reg="berteriana">berteriana</tp:taxon-name-part></tp:taxon-name></italic> differs in that it occurs in incorticolous habitat and has a yellow medulla and a yellow medulla of the stipe.</p></tp:treatment-sec><tp:treatment-sec sec-type="material" id="SECID0EGUBG"><title>Selected specimens examined (KUN).</title><p>CHINA: YUNNAN PROVNCE: Yongsheng Co., Dongjiang of Renhe Town, 1130 m elev., <named-content xmlns:xlink="http://www.w3.org/1999/xlink" content-type="dwc:verbatimCoordinates" xlink:type="simple"><named-content content-type="geo-json" specific-use="{&#34;type&#34;:&#34;Point&#34;,&#34;coordinates&#34;:[101.115133,26.340800]}" id="NCID0EPUBG" xlink:type="simple">26°20.448'N, 101°06.908'E</named-content></named-content>, on rock, 7 Dec 2013, <italic>L. S. Wang</italic> et al. 13-41413; Shawan Village of Renhe Town, 1160 m elev., <named-content xmlns:xlink="http://www.w3.org/1999/xlink" content-type="dwc:verbatimCoordinates" xlink:type="simple"><named-content content-type="geo-json" specific-use="{&#34;type&#34;:&#34;Point&#34;,&#34;coordinates&#34;:[101.086667,26.324150]}" id="NCID0EZUBG" xlink:type="simple">26°19.449'N, 101°05.200'E</named-content></named-content>, 7 Dec 2013, <italic>L. S. Wang</italic> et al. 13-40643, 13-40694, 13-40686, 13-40641, 13-40684; Lijiang City, east of Jinan Bridge, 1310 m elev., <named-content xmlns:xlink="http://www.w3.org/1999/xlink" content-type="dwc:verbatimCoordinates" xlink:type="simple"><named-content content-type="geo-json" specific-use="{&#34;type&#34;:&#34;Point&#34;,&#34;coordinates&#34;:[100.427333,26.795417]}" id="NCID0EDVBG" xlink:type="simple">26°47.725'N, 100°25.640'E</named-content></named-content>, on rock, 8 Dec 2013, <italic>L. S. Wang</italic> et al. 13-40596.</p><fig id="F4" position="float" orientation="portrait"><label>Figure 4.</label><caption><p><italic><tp:taxon-name><tp:taxon-name-part taxon-name-part-type="genus" reg="Pyxine">Pyxine</tp:taxon-name-part><tp:taxon-name-part taxon-name-part-type="species" reg="yunnanensis">yunnanensis</tp:taxon-name-part></tp:taxon-name></italic>: <bold>A</bold> (KUN-L 09-30247) photographed by Li-Song Wang, in situ at the type locality <bold>B–D</bold> (KUN-L 13-41372) photographed by Mei-xia Yang <bold>B</bold> white internal stipe of apothecia <bold>C</bold> hymenium <bold>D</bold> ascospores from GAW (glycerine:alcohol:water=1:1:1). Scale bars: 1 cm (<bold>A</bold>); 1 mm (<bold>B</bold>); 50 μm (<bold>C</bold>); 10 μm (<bold>D</bold>).</p></caption><graphic xmlns:xlink="http://www.w3.org/1999/xlink" xlink:href="mycokeys-45-093-g004.jpg" position="float" orientation="portrait" xlink:type="simple" id="oo_260642.jpg"/></fig></tp:treatment-sec><ref-list><ref id="B3"><mixed-citation xmlns:xlink="http://www.w3.org/1999/xlink" xlink:type="simple"><person-group><name name-style="western"><surname>Awasthi</surname><given-names>DD</given-names></name></person-group> (<year>1982</year>) <article-title><italic><tp:taxon-name><tp:taxon-name-part taxon-name-part-type="genus">Pyxine</tp:taxon-name-part></tp:taxon-name></italic> in India.</article-title><source>Phytomorphology</source><volume>30</volume>: <fpage>359</fpage>–<lpage>379</lpage>.</mixed-citation></ref><ref id="B7"><mixed-citation xmlns:xlink="http://www.w3.org/1999/xlink" xlink:type="simple"><person-group><name name-style="western"><surname>Elix</surname><given-names>JA</given-names></name></person-group> (<year>2009</year>) Physciacae, 3. <italic><tp:taxon-name><tp:taxon-name-part taxon-name-part-type="genus">Pyxine.</tp:taxon-name-part></tp:taxon-name></italic> In: McCarthy PM (Ed.) Flora of Australia Volume 57. Lchens 5, ABRS &amp; CSIRO Publishing, Canberra &amp; Melbourne, 517–533.</mixed-citation></ref></ref-list></tp:taxon-treatment>
