# Supplementary material for: New species and records of Pyxine (Caliciaceae) in China
Source: MycoKeys. 2019 Jan 29;(45):93–109. doi: 10.3897/mycokeys.45.29374 (PMC6363720; doi:10.3897/mycokeys.45.29374)
Supplement: XML Treatment for Pyxine cognata [file mycokeys.45.29374-treatment4.xml]

<!DOCTYPE tp:taxon-treatment
  PUBLIC "-//TaxonX//DTD Taxonomic Treatment Publishing DTD v0 20100105//EN" "tax-treatment-NSO.dtd">
<tp:taxon-treatment xmlns:tp="http://www.plazi.org/taxpub"><tp:treatment-meta><kwd-group><label>Taxon classification</label><kwd><named-content xmlns:xlink="http://www.w3.org/1999/xlink" content-type="kingdom">Fungi</named-content></kwd><kwd><named-content xmlns:xlink="http://www.w3.org/1999/xlink" content-type="order">Teloschistales</named-content></kwd><kwd><named-content xmlns:xlink="http://www.w3.org/1999/xlink" content-type="family">Physciaceae</named-content></kwd></kwd-group><mixed-citation publication-type="journal"><person-group><name><surname>Yang</surname><given-names>Mei-Xia</given-names></name><name><surname>Wang</surname><given-names>Xin-Yu</given-names></name><name><surname>Liu</surname><given-names>Dong</given-names></name><name><surname>Zhang</surname><given-names>Yan-Yun</given-names></name><name><surname>Li</surname><given-names>Li-Juan</given-names></name><name><surname>Yin</surname><given-names>An-Cheng</given-names></name><name><surname>Scheidegger</surname><given-names>Christoph</given-names></name><name><surname>Wang</surname><given-names>Li-Song</given-names></name></person-group><article-title>New species and records of <italic><tp:taxon-name><tp:taxon-name-part taxon-name-part-type="genus" reg="Pyxine">Pyxine</tp:taxon-name-part></tp:taxon-name></italic> (<tp:taxon-name><tp:taxon-name-part taxon-name-part-type="family">Caliciaceae</tp:taxon-name-part></tp:taxon-name>) in China</article-title><source>MycoKeys</source><day>29</day><month>1</month><year>2019</year><volume>2019</volume><issue>45</issue><fpage>93</fpage><lpage>109</lpage><pub-id pub-id-type="doi">10.3897/mycokeys.45.29374</pub-id></mixed-citation></tp:treatment-meta><tp:nomenclature><tp:taxon-name>
              <tp:taxon-name-part taxon-name-part-type="genus" reg="Pyxine">Pyxine</tp:taxon-name-part>
              <tp:taxon-name-part taxon-name-part-type="species" reg="cognata">cognata</tp:taxon-name-part>
            </tp:taxon-name><tp:taxon-authority>Stirt</tp:taxon-authority><tp:nomenclature-citation-list><tp:nomenclature-citation><tp:taxon-name>
                  <tp:taxon-name-part taxon-name-part-type="genus" reg="Pyxine"/>
                  <tp:taxon-name-part taxon-name-part-type="species" reg="berteriana"/>
                  <tp:taxon-name-part taxon-name-part-type="variety" reg="himalaica"/>
                </tp:taxon-name><comment>= <tp:taxon-name><tp:taxon-name-part taxon-name-part-type="genus" reg="Pyxine">Pyxine</tp:taxon-name-part><tp:taxon-name-part taxon-name-part-type="species" reg="berteriana">berteriana</tp:taxon-name-part><tp:taxon-name-part taxon-name-part-type="infraspecific-rank">var.</tp:taxon-name-part><tp:taxon-name-part taxon-name-part-type="variety" reg="himalaica">himalaica</tp:taxon-name-part></tp:taxon-name> D.D. Awasthi </comment></tp:nomenclature-citation></tp:nomenclature-citation-list></tp:nomenclature><tp:treatment-sec sec-type="description" id="SECID0E6YBG"><title>Description.</title><p>Upper surface white to whitish-grey or grey-brown; isidia and soredia absent; medulla orange-yellow to orange; lower surface black in the centre, paler towards the margin; apothecia common, (0.3) 0.5–1.0 (1.5) mm wide; internal stipe upper part orange, K+ purple, P–; lower part yellow or much paler than upper part, K–, P–. Upper cortex K–, UV+ yellow, medulla K– or K+ pale red, C–, P– or P+ orange; containing lichexanthone (major), triterpenes, unknown pigment (minor) (detected by TLC).</p></tp:treatment-sec><tp:treatment-sec sec-type="habitat" id="SECID0EEZBG"><title>Habitat and distribution.</title><p>Growing on bark of <italic><tp:taxon-name><tp:taxon-name-part taxon-name-part-type="genus" reg="Quercus">Quercus</tp:taxon-name-part></tp:taxon-name></italic> and <italic><tp:taxon-name><tp:taxon-name-part taxon-name-part-type="genus" reg="Juglans">Juglans</tp:taxon-name-part></tp:taxon-name></italic> spp. Range 1090–2230 m elevation in semi-arid environments. Worldwide distribution: India (<xref ref-type="bibr" rid="B3">Awasthi 1982</xref>), Brazil (Aptroot 2014), Thailand (<xref ref-type="bibr" rid="B23">Mongkolsuk et al. 2012</xref>) and Australia (<xref ref-type="bibr" rid="B7">Elix 2009</xref>); newly recorded in China.</p></tp:treatment-sec><tp:treatment-sec sec-type="notes" id="SECID0EE1BG"><title>Notes.</title><p><tp:taxon-name><tp:taxon-name-part taxon-name-part-type="genus" reg="Pyxine">Pyxine</tp:taxon-name-part><tp:taxon-name-part taxon-name-part-type="species" reg="berteriana">berteriana</tp:taxon-name-part><tp:taxon-name-part taxon-name-part-type="infraspecific-rank">var.</tp:taxon-name-part><tp:taxon-name-part taxon-name-part-type="variety" reg="himalaica">himalaica</tp:taxon-name-part></tp:taxon-name> was described by <xref ref-type="bibr" rid="B3">Awasthi (1982)</xref> as a variety based on the pale yellow to yellow medulla and a narrow distribution from the Himalayan region and central India. <italic><tp:taxon-name><tp:taxon-name-part taxon-name-part-type="genus" reg="Pyxine">Pyxine</tp:taxon-name-part><tp:taxon-name-part taxon-name-part-type="species" reg="cognata">cognata</tp:taxon-name-part></tp:taxon-name></italic> is very similar to <tp:taxon-name><tp:taxon-name-part taxon-name-part-type="genus" reg="Pyxine">P.</tp:taxon-name-part><tp:taxon-name-part taxon-name-part-type="species" reg="berteriana">berteriana</tp:taxon-name-part><tp:taxon-name-part taxon-name-part-type="infraspecific-rank">var.</tp:taxon-name-part><tp:taxon-name-part taxon-name-part-type="variety" reg="himalaica">himalaica</tp:taxon-name-part></tp:taxon-name> in the presence of lichexanthone, the pigmented medulla and the lack of isidia and soredia. However, <italic><tp:taxon-name><tp:taxon-name-part taxon-name-part-type="genus" reg="Pyxine">Pyxine</tp:taxon-name-part><tp:taxon-name-part taxon-name-part-type="species" reg="cognata">cognata</tp:taxon-name-part></tp:taxon-name></italic> is distinguished by a faint pruina on the lobe tips, deep yellow to rust coloured medulla and slightly larger spores, as well as for being widely distributed in tropical regions. Therefore, the morphological and ecological differences between these two species are minor. In this study, we collected specimens of both species and found that they have a similar ecology and distribution pattern. Phylogenetic analysis inferred that <tp:taxon-name><tp:taxon-name-part taxon-name-part-type="genus" reg="Pyxine">Pyxine</tp:taxon-name-part><tp:taxon-name-part taxon-name-part-type="species" reg="berteriana">berteriana</tp:taxon-name-part><tp:taxon-name-part taxon-name-part-type="infraspecific-rank">var.</tp:taxon-name-part><tp:taxon-name-part taxon-name-part-type="variety" reg="himalaica">himalaica</tp:taxon-name-part></tp:taxon-name> is clustered with <italic><tp:taxon-name><tp:taxon-name-part taxon-name-part-type="genus" reg="Pyxine">P.</tp:taxon-name-part><tp:taxon-name-part taxon-name-part-type="species" reg="cognata">cognata</tp:taxon-name-part></tp:taxon-name></italic> with a high support value (MLBS = 100%, <abbrev xmlns:xlink="http://www.w3.org/1999/xlink" xlink:title="posterior probability" id="ABBRID0EC4BG" xlink:type="simple">PP</abbrev> = 1.00). Based on the combination of molecular, morphological and ecological information, we propose <tp:taxon-name><tp:taxon-name-part taxon-name-part-type="genus" reg="Pyxine">P.</tp:taxon-name-part><tp:taxon-name-part taxon-name-part-type="species" reg="berteriana">berteriana</tp:taxon-name-part><tp:taxon-name-part taxon-name-part-type="infraspecific-rank">var.</tp:taxon-name-part><tp:taxon-name-part taxon-name-part-type="variety" reg="himalaica">himalaica</tp:taxon-name-part></tp:taxon-name> as a synonym for <italic><tp:taxon-name><tp:taxon-name-part taxon-name-part-type="genus" reg="Pyxine">P.</tp:taxon-name-part><tp:taxon-name-part taxon-name-part-type="species" reg="cognata">cognata</tp:taxon-name-part></tp:taxon-name></italic>.</p><p><italic><tp:taxon-name><tp:taxon-name-part taxon-name-part-type="genus" reg="Pyxine">Pyxine</tp:taxon-name-part><tp:taxon-name-part taxon-name-part-type="species" reg="cognata">cognata</tp:taxon-name-part></tp:taxon-name></italic> is most similar to <italic><tp:taxon-name><tp:taxon-name-part taxon-name-part-type="genus" reg="Pyxine">P.</tp:taxon-name-part><tp:taxon-name-part taxon-name-part-type="species" reg="berteriana">berteriana</tp:taxon-name-part></tp:taxon-name></italic> in that it contains lichexanthone, lacks isidia and soredia and has a pigmented medulla; however, <italic><tp:taxon-name><tp:taxon-name-part taxon-name-part-type="genus" reg="Pyxine">P.</tp:taxon-name-part><tp:taxon-name-part taxon-name-part-type="species" reg="cognata">cognata</tp:taxon-name-part></tp:taxon-name></italic> can be distinguished by the presence of lichexanthone in the cortex, an orange medulla and an orange-yellow internal stipe of apothecia with K+ purple. In comparison, <italic><tp:taxon-name><tp:taxon-name-part taxon-name-part-type="genus" reg="Pyxine">P.</tp:taxon-name-part><tp:taxon-name-part taxon-name-part-type="species" reg="berteriana">berteriana</tp:taxon-name-part></tp:taxon-name></italic> has a pale yellow to yellow medulla and the internal stipe is pale yellow to yellow. (<xref ref-type="bibr" rid="B15">Kalb 1987</xref>). Despite the broad similarities, these species are not closely related; <italic><tp:taxon-name><tp:taxon-name-part taxon-name-part-type="genus" reg="Pyxine">P.</tp:taxon-name-part><tp:taxon-name-part taxon-name-part-type="species" reg="cognata">cognata</tp:taxon-name-part></tp:taxon-name></italic> seems to share a unique ancestor with <italic><tp:taxon-name><tp:taxon-name-part taxon-name-part-type="genus" reg="Pyxine">P.</tp:taxon-name-part><tp:taxon-name-part taxon-name-part-type="species" reg="subcinerea">subcinerea</tp:taxon-name-part></tp:taxon-name></italic>. <italic><tp:taxon-name><tp:taxon-name-part taxon-name-part-type="genus" reg="Pyxine">Pyxine</tp:taxon-name-part><tp:taxon-name-part taxon-name-part-type="species" reg="subcinerea">subcinerea</tp:taxon-name-part></tp:taxon-name></italic> differs in that it has marginal soralia and obscurascens-type apothecia (<xref ref-type="bibr" rid="B7">Elix 2009</xref>). (Fig. <xref ref-type="fig" rid="F1">1</xref>).</p></tp:treatment-sec><tp:treatment-sec sec-type="material" id="SECID0E5AAI"><title>Selected specimens examined (KUN).</title><p>CHINA: SICHUAN PROVINCE: Miyi Co., Malong north slope, 2100 m elev., on <italic><tp:taxon-name><tp:taxon-name-part taxon-name-part-type="genus" reg="Carya">Carya</tp:taxon-name-part></tp:taxon-name></italic> spp., 5 Jul 1983, <italic>L. S. Wang</italic> 83-698; Dukou Co., Dabaoding, 1900 m elev., 21 Jun 1983, <italic>L. S. Wang</italic> 83-212. YUNNAN PROVINCE: Yuanmou Co. Langbapu Forest Soil, 1612 m elev., <named-content xmlns:xlink="http://www.w3.org/1999/xlink" content-type="dwc:verbatimCoordinates" xlink:type="simple"><named-content content-type="geo-json" specific-use="{&#34;type&#34;:&#34;Point&#34;,&#34;coordinates&#34;:[101.690494,25.683822]}" id="NCID0ESBAI" xlink:type="simple">25°41'01.76"N, 101°41'25.78"E</named-content></named-content>, on branch, 21 Apr 2014, <italic>c</italic>14-43569, 14-43539; Yongren Co., from Menghu to Wanma, 1543 m elev., <named-content xmlns:xlink="http://www.w3.org/1999/xlink" content-type="dwc:verbatimCoordinates" xlink:type="simple"><named-content content-type="geo-json" specific-use="{&#34;type&#34;:&#34;Point&#34;,&#34;coordinates&#34;:[101.432461,26.229208]}" id="NCID0E3BAI" xlink:type="simple">26°13'45.15"N, 101°25'56.86"E</named-content></named-content>, 3 Dec 2013, <italic>L. S. Wang</italic> et al. 13-40767.</p></tp:treatment-sec><tp:treatment-sec><!--Section generated to contain objects referenced in tp:taxon-treatment.--><fig id="F1" position="float" orientation="portrait"><label>Figure 1.</label><caption><p>Phylogenetic relationship of <italic><tp:taxon-name><tp:taxon-name-part taxon-name-part-type="genus" reg="Pyxine">Pyxine</tp:taxon-name-part></tp:taxon-name></italic> species occurring in China inferred from ITS and mtSSU sequences using maximum likelihood (values refer to <abbrev xmlns:xlink="http://www.w3.org/1999/xlink" xlink:title="Maximum likelihood" id="ABBRID0EYXAG" xlink:type="simple">ML</abbrev> bootstrap frequencies and Bayesian posterior probabilities).</p></caption><graphic xmlns:xlink="http://www.w3.org/1999/xlink" xlink:href="mycokeys-45-093-g001.jpg" position="float" orientation="portrait" xlink:type="simple" id="oo_260639.jpg"/></fig></tp:treatment-sec><ref-list><ref id="B3"><mixed-citation xmlns:xlink="http://www.w3.org/1999/xlink" xlink:type="simple"><person-group><name name-style="western"><surname>Awasthi</surname><given-names>DD</given-names></name></person-group> (<year>1982</year>) <article-title><italic><tp:taxon-name><tp:taxon-name-part taxon-name-part-type="genus">Pyxine</tp:taxon-name-part></tp:taxon-name></italic> in India.</article-title><source>Phytomorphology</source><volume>30</volume>: <fpage>359</fpage>–<lpage>379</lpage>.</mixed-citation></ref><ref id="B23"><mixed-citation xmlns:xlink="http://www.w3.org/1999/xlink" xlink:type="simple"><person-group><name name-style="western"><surname>Mongkolsuk</surname><given-names>P</given-names></name><name name-style="western"><surname>Meesim</surname><given-names>S</given-names></name><name name-style="western"><surname>Poengsungnoen</surname><given-names>V</given-names></name><name name-style="western"><surname>Kalb</surname><given-names>K</given-names></name></person-group> (<year>2012</year>) <article-title>The lichen family <tp:taxon-name><tp:taxon-name-part taxon-name-part-type="family">Physciaceae</tp:taxon-name-part></tp:taxon-name> in Thailand – I. The genus <italic><tp:taxon-name><tp:taxon-name-part taxon-name-part-type="genus">Pyxine</tp:taxon-name-part></tp:taxon-name></italic>.</article-title><source>Phytotaxa</source><volume>59</volume>: <fpage>32</fpage>–<lpage>54</lpage>. <ext-link xlink:type="simple" ext-link-type="doi" xlink:href="10.11646/phytotaxa.59.1.2">https://doi.org/10.11646/phytotaxa.59.1.2</ext-link></mixed-citation></ref><ref id="B7"><mixed-citation xmlns:xlink="http://www.w3.org/1999/xlink" xlink:type="simple"><person-group><name name-style="western"><surname>Elix</surname><given-names>JA</given-names></name></person-group> (<year>2009</year>) Physciacae, 3. <italic><tp:taxon-name><tp:taxon-name-part taxon-name-part-type="genus">Pyxine.</tp:taxon-name-part></tp:taxon-name></italic> In: McCarthy PM (Ed.) Flora of Australia Volume 57. Lchens 5, ABRS &amp; CSIRO Publishing, Canberra &amp; Melbourne, 517–533.</mixed-citation></ref><ref id="B15"><mixed-citation xmlns:xlink="http://www.w3.org/1999/xlink" xlink:type="simple"><person-group><name name-style="western"><surname>Kalb</surname><given-names>K</given-names></name></person-group> (<year>1987</year>) Brasilianische Flechten, 1. Die Gattung <italic><tp:taxon-name><tp:taxon-name-part taxon-name-part-type="genus">Pyxine</tp:taxon-name-part></tp:taxon-name></italic>. Berlin-Stuttgart, J. CRAMER, 5–82.</mixed-citation></ref></ref-list></tp:taxon-treatment>
