# Supplementary material for: New species and records of Pyxine (Caliciaceae) in China
Source: MycoKeys. 2019 Jan 29;(45):93–109. doi: 10.3897/mycokeys.45.29374 (PMC6363720; doi:10.3897/mycokeys.45.29374)
Supplement: XML Treatment for Pyxine himalayensis [file mycokeys.45.29374-treatment5.xml]

<!DOCTYPE tp:taxon-treatment
  PUBLIC "-//TaxonX//DTD Taxonomic Treatment Publishing DTD v0 20100105//EN" "tax-treatment-NSO.dtd">
<tp:taxon-treatment xmlns:tp="http://www.plazi.org/taxpub"><tp:treatment-meta><kwd-group><label>Taxon classification</label><kwd><named-content xmlns:xlink="http://www.w3.org/1999/xlink" content-type="kingdom">Fungi</named-content></kwd><kwd><named-content xmlns:xlink="http://www.w3.org/1999/xlink" content-type="order">Teloschistales</named-content></kwd><kwd><named-content xmlns:xlink="http://www.w3.org/1999/xlink" content-type="family">Physciaceae</named-content></kwd></kwd-group><mixed-citation publication-type="journal"><person-group><name><surname>Yang</surname><given-names>Mei-Xia</given-names></name><name><surname>Wang</surname><given-names>Xin-Yu</given-names></name><name><surname>Liu</surname><given-names>Dong</given-names></name><name><surname>Zhang</surname><given-names>Yan-Yun</given-names></name><name><surname>Li</surname><given-names>Li-Juan</given-names></name><name><surname>Yin</surname><given-names>An-Cheng</given-names></name><name><surname>Scheidegger</surname><given-names>Christoph</given-names></name><name><surname>Wang</surname><given-names>Li-Song</given-names></name></person-group><article-title>New species and records of <italic><tp:taxon-name><tp:taxon-name-part taxon-name-part-type="genus" reg="Pyxine">Pyxine</tp:taxon-name-part></tp:taxon-name></italic> (<tp:taxon-name><tp:taxon-name-part taxon-name-part-type="family">Caliciaceae</tp:taxon-name-part></tp:taxon-name>) in China</article-title><source>MycoKeys</source><day>29</day><month>1</month><year>2019</year><volume>2019</volume><issue>45</issue><fpage>93</fpage><lpage>109</lpage><pub-id pub-id-type="doi">10.3897/mycokeys.45.29374</pub-id></mixed-citation></tp:treatment-meta><tp:nomenclature><tp:taxon-name>
              <tp:taxon-name-part taxon-name-part-type="genus" reg="Pyxine">Pyxine</tp:taxon-name-part>
              <tp:taxon-name-part taxon-name-part-type="species" reg="himalayensis">himalayensis</tp:taxon-name-part>
            </tp:taxon-name><tp:taxon-authority>Awas</tp:taxon-authority></tp:nomenclature><tp:treatment-sec sec-type="description" id="SECID0EGDAI"><title>Description.</title><p>Thallus grey-white, soredia and isidia absent; medulla yellow to orange-yellow; apothecia common, laminal, constricted at base, up to 2 mm in diam.; internal stipe colourless, K–, hypothecium 50–80 μm thick, spores brown, 15–25 × 6–9 μm. Upper cortex K+ yellow, UV–, medulla K–, C–, P–; containing atranorin (major), +/– zeroin, triterpense.</p></tp:treatment-sec><tp:treatment-sec sec-type="habitat" id="SECID0ELDAI"><title>Habitat and distribution.</title><p>Growing on bark of <italic><tp:taxon-name><tp:taxon-name-part taxon-name-part-type="genus" reg="Rhododendron">Rhododendron</tp:taxon-name-part></tp:taxon-name></italic>, <italic><tp:taxon-name><tp:taxon-name-part taxon-name-part-type="genus" reg="Quercus">Quercus</tp:taxon-name-part></tp:taxon-name></italic>, <italic><tp:taxon-name><tp:taxon-name-part taxon-name-part-type="genus" reg="Alnus">Alnus</tp:taxon-name-part></tp:taxon-name></italic>, <italic><tp:taxon-name><tp:taxon-name-part taxon-name-part-type="genus" reg="Juglans">Juglans</tp:taxon-name-part></tp:taxon-name></italic>, <italic><tp:taxon-name><tp:taxon-name-part taxon-name-part-type="genus" reg="Sophora">Sophora</tp:taxon-name-part></tp:taxon-name></italic>, <italic><tp:taxon-name><tp:taxon-name-part taxon-name-part-type="genus" reg="Lonicera">Lonicera</tp:taxon-name-part></tp:taxon-name></italic> and <italic><tp:taxon-name><tp:taxon-name-part taxon-name-part-type="genus" reg="Lyonia">Lyonia</tp:taxon-name-part></tp:taxon-name></italic> spp. and rarely on rocks, at elevations of 1330–3600 m in semi-arid environments. Worldwide distribution: India (<xref ref-type="bibr" rid="B3">Awasthi 1982</xref>) and added here to the flora of China.</p></tp:treatment-sec><tp:treatment-sec sec-type="notes" id="SECID0EGFAI"><title>Notes.</title><p><italic><tp:taxon-name><tp:taxon-name-part taxon-name-part-type="genus" reg="Pyxine">Pyxine</tp:taxon-name-part><tp:taxon-name-part taxon-name-part-type="species" reg="himalayensis">himalayensis</tp:taxon-name-part></tp:taxon-name></italic> is distinctive for having lobes 1.5–3.0 mm wide, an orange medulla and a lack of isidia and soredia, lichexanthone and norstictic acid. <italic><tp:taxon-name><tp:taxon-name-part taxon-name-part-type="genus" reg="Pyxine">Pyxine</tp:taxon-name-part><tp:taxon-name-part taxon-name-part-type="species" reg="himalayensis">himalayensis</tp:taxon-name-part></tp:taxon-name></italic> was first described by <xref ref-type="bibr" rid="B3">Awasthi (1982)</xref> and it is characterised by an orange medulla and colourless internal stipe of apothecia. The closely related <italic><tp:taxon-name><tp:taxon-name-part taxon-name-part-type="genus" reg="Pyxine">Pyxine</tp:taxon-name-part><tp:taxon-name-part taxon-name-part-type="species" reg="limbulata">limbulata</tp:taxon-name-part></tp:taxon-name></italic> is described as having a yellow medulla and a brown internal stipe (<xref ref-type="bibr" rid="B10">Hu and Chen 2003</xref>). There are 24 specimens of this species in the KUN-L. The phylogenetic analysis of ITS and mtSSU sequences confirm that these are independent species.</p></tp:treatment-sec><tp:treatment-sec sec-type="material" id="SECID0EVGAI"><title>Selected specimens examined (KUN).</title><p>CHINA: SICHUAN PROVINCE: Dukou City, Shibao Mt., 2800 m elev., 29 Jun 1983, <italic>L. S. Wang</italic> 83-628; Yuanyang Co., Bailing commune, 3100 m elev., on <italic><tp:taxon-name><tp:taxon-name-part taxon-name-part-type="genus" reg="Quercus">Quercus</tp:taxon-name-part></tp:taxon-name></italic>, 11 Aug 1983, <italic>L. S. Wang</italic> 83-1508; 3250 m elev., on stone, 10 Aug 1983, <italic>L. S. Wang</italic> 83-1483; Muli Co., Yazui forest farm, on <italic><tp:taxon-name><tp:taxon-name-part taxon-name-part-type="genus" reg="Quercus">Quercus</tp:taxon-name-part></tp:taxon-name></italic>, 3000 m elev., 20 Aug 1983, <italic>L. S. Wang</italic> 83-1589, 83-1596; Donglang, 3000 m elev., on bark, 10 Sep 1983, <italic>L. S. Wang</italic> 83-2220. XIZANG PROVINCE: Bomi Co., Gang vil., 2688 m elev., <named-content xmlns:xlink="http://www.w3.org/1999/xlink" content-type="dwc:verbatimCoordinates" xlink:type="simple"><named-content content-type="geo-json" specific-use="{&#34;type&#34;:&#34;Point&#34;,&#34;coordinates&#34;:[95.559883,29.883050]}" id="NCID0EWHAI" xlink:type="simple">29°52.983'N, 095°33.593'E</named-content></named-content>, on branch of <italic><tp:taxon-name><tp:taxon-name-part taxon-name-part-type="genus" reg="Populus">Populus</tp:taxon-name-part><tp:taxon-name-part taxon-name-part-type="species" reg="yunnanensis">yunnanensis</tp:taxon-name-part></tp:taxon-name></italic>, 20 Sep 2014, <italic>L. S. Wang</italic> et al. 14-46203, 14-46162. YUNNAN PROVINCE: Luquan Co., 30 km from Sapanying Co. to Zehei Co., 2540 m elev., <named-content xmlns:xlink="http://www.w3.org/1999/xlink" content-type="dwc:verbatimCoordinates" xlink:type="simple"><named-content content-type="geo-json" specific-use="{&#34;type&#34;:&#34;Point&#34;,&#34;coordinates&#34;:[102.605319,26.073481]}" id="NCID0ELIAI" xlink:type="simple">26°04'24.53"N, 102°36'19.15"E</named-content></named-content>, on <italic><tp:taxon-name><tp:taxon-name-part taxon-name-part-type="genus" reg="Quercus">Quercus</tp:taxon-name-part></tp:taxon-name></italic>, 19 Apr 2014, <italic>L. S. Wang</italic> et al. 14-43218, 14-43204; Luquan Co., Zhongcun Vil., 2350 m elev., <named-content xmlns:xlink="http://www.w3.org/1999/xlink" content-type="dwc:verbatimCoordinates" xlink:type="simple"><named-content content-type="geo-json" specific-use="{&#34;type&#34;:&#34;Point&#34;,&#34;coordinates&#34;:[102.097250,25.335767]}" id="NCID0E3IAI" xlink:type="simple">25°20'146"N, 102°05'835"E</named-content></named-content>, on bark of <italic><tp:taxon-name><tp:taxon-name-part taxon-name-part-type="genus" reg="Quercus">Quercus</tp:taxon-name-part></tp:taxon-name></italic>, 1 May 2009, <italic>L. S. Wang</italic> 09-30279.</p></tp:treatment-sec><ref-list><ref id="B3"><mixed-citation xmlns:xlink="http://www.w3.org/1999/xlink" xlink:type="simple"><person-group><name name-style="western"><surname>Awasthi</surname><given-names>DD</given-names></name></person-group> (<year>1982</year>) <article-title><italic><tp:taxon-name><tp:taxon-name-part taxon-name-part-type="genus">Pyxine</tp:taxon-name-part></tp:taxon-name></italic> in India.</article-title><source>Phytomorphology</source><volume>30</volume>: <fpage>359</fpage>–<lpage>379</lpage>.</mixed-citation></ref><ref id="B10"><mixed-citation xmlns:xlink="http://www.w3.org/1999/xlink" xlink:type="simple"><person-group><name name-style="western"><surname>Hu</surname><given-names>GR</given-names></name><name name-style="western"><surname>Chen</surname><given-names>JB</given-names></name></person-group> (<year>2003</year>) <article-title>The lichen family <tp:taxon-name><tp:taxon-name-part taxon-name-part-type="family">Physciaceae</tp:taxon-name-part></tp:taxon-name> (<tp:taxon-name><tp:taxon-name-part taxon-name-part-type="phylum">Ascomycota</tp:taxon-name-part></tp:taxon-name>) in China VI. The genus <italic><tp:taxon-name><tp:taxon-name-part taxon-name-part-type="genus">Pyxine</tp:taxon-name-part></tp:taxon-name></italic>.</article-title><source>Mycotaxon</source><volume>86</volume>: <fpage>445</fpage>–<lpage>454</lpage>.</mixed-citation></ref></ref-list></tp:taxon-treatment>
