# Supplementary material for: New species and records of Pyxine (Caliciaceae) in China
Source: MycoKeys. 2019 Jan 29;(45):93–109. doi: 10.3897/mycokeys.45.29374 (PMC6363720; doi:10.3897/mycokeys.45.29374)
Supplement: XML Treatment for Pyxine minuta [file mycokeys.45.29374-treatment6.xml]

<!DOCTYPE tp:taxon-treatment
  PUBLIC "-//TaxonX//DTD Taxonomic Treatment Publishing DTD v0 20100105//EN" "tax-treatment-NSO.dtd">
<tp:taxon-treatment xmlns:tp="http://www.plazi.org/taxpub"><tp:treatment-meta><kwd-group><label>Taxon classification</label><kwd><named-content xmlns:xlink="http://www.w3.org/1999/xlink" content-type="kingdom">Fungi</named-content></kwd><kwd><named-content xmlns:xlink="http://www.w3.org/1999/xlink" content-type="order">Teloschistales</named-content></kwd><kwd><named-content xmlns:xlink="http://www.w3.org/1999/xlink" content-type="family">Physciaceae</named-content></kwd></kwd-group><mixed-citation publication-type="journal"><person-group><name><surname>Yang</surname><given-names>Mei-Xia</given-names></name><name><surname>Wang</surname><given-names>Xin-Yu</given-names></name><name><surname>Liu</surname><given-names>Dong</given-names></name><name><surname>Zhang</surname><given-names>Yan-Yun</given-names></name><name><surname>Li</surname><given-names>Li-Juan</given-names></name><name><surname>Yin</surname><given-names>An-Cheng</given-names></name><name><surname>Scheidegger</surname><given-names>Christoph</given-names></name><name><surname>Wang</surname><given-names>Li-Song</given-names></name></person-group><article-title>New species and records of <italic><tp:taxon-name><tp:taxon-name-part taxon-name-part-type="genus" reg="Pyxine">Pyxine</tp:taxon-name-part></tp:taxon-name></italic> (<tp:taxon-name><tp:taxon-name-part taxon-name-part-type="family">Caliciaceae</tp:taxon-name-part></tp:taxon-name>) in China</article-title><source>MycoKeys</source><day>29</day><month>1</month><year>2019</year><volume>2019</volume><issue>45</issue><fpage>93</fpage><lpage>109</lpage><pub-id pub-id-type="doi">10.3897/mycokeys.45.29374</pub-id></mixed-citation></tp:treatment-meta><tp:nomenclature><tp:taxon-name>
              <tp:taxon-name-part taxon-name-part-type="genus" reg="Pyxine">Pyxine</tp:taxon-name-part>
              <tp:taxon-name-part taxon-name-part-type="species" reg="minuta">minuta</tp:taxon-name-part>
            </tp:taxon-name><tp:taxon-authority>Vain</tp:taxon-authority></tp:nomenclature><tp:treatment-sec sec-type="description" id="SECID0ENKAI"><title>Description.</title><p><italic><tp:taxon-name><tp:taxon-name-part taxon-name-part-type="genus" reg="Pyxine">Pyxine</tp:taxon-name-part><tp:taxon-name-part taxon-name-part-type="species" reg="minuta">minuta</tp:taxon-name-part></tp:taxon-name></italic> is characterised by narrow lobes, centrally subcrustaceous, saxicolous thalli, a whitish-grey or grey-brown upper surface; brownish-black lower surface with black and simple rhizines, a lack of isidia and soredia and a white or whitish stramineous medulla. Apothecia common, 0.5–1.5 mm wide; internal stipe absent or not distinct. Upper cortex K+ yellowish, UV+ yellow, medulla K–, C–; containing lichexanthone (major) and terpenoids (detected by TLC).</p></tp:treatment-sec><tp:treatment-sec sec-type="habitat" id="SECID0E5KAI"><title>Habitat and distribution.</title><p>Growing on bark of <italic><tp:taxon-name><tp:taxon-name-part taxon-name-part-type="genus" reg="Quercus">Quercus</tp:taxon-name-part></tp:taxon-name></italic> spp. or rock around 1090–2230 m elevation in semi-arid environments. Worldwide distribution: India (<xref ref-type="bibr" rid="B3">Awasthi 1982</xref>), Australia (<xref ref-type="bibr" rid="B32">Rogers 1986</xref>) and newly recorded in China.</p></tp:treatment-sec><tp:treatment-sec sec-type="notes" id="SECID0ETLAI"><title>Notes.</title><p>There is some confusion in the classification of <italic><tp:taxon-name><tp:taxon-name-part taxon-name-part-type="genus" reg="Pyxine">Pyxine</tp:taxon-name-part><tp:taxon-name-part taxon-name-part-type="species" reg="minuta">minuta</tp:taxon-name-part></tp:taxon-name></italic> and <italic><tp:taxon-name><tp:taxon-name-part taxon-name-part-type="genus" reg="Pyxine">P.</tp:taxon-name-part><tp:taxon-name-part taxon-name-part-type="species" reg="pyxinoides">pyxinoides</tp:taxon-name-part></tp:taxon-name></italic>. <italic><tp:taxon-name><tp:taxon-name-part taxon-name-part-type="genus" reg="Pyxine">Pyxine</tp:taxon-name-part><tp:taxon-name-part taxon-name-part-type="species" reg="minuta">minuta</tp:taxon-name-part></tp:taxon-name></italic> is characterised by narrow lobes, an absent or indistinct internal stipe, small spores (11–16 (18) × 5–7 μm) and a white medulla. Based on the world key to <italic><tp:taxon-name><tp:taxon-name-part taxon-name-part-type="genus" reg="Pyxine">Pyxine</tp:taxon-name-part></tp:taxon-name></italic> species with lichexanthone (<xref ref-type="bibr" rid="B2">Aptroot et al. 2014</xref>; <xref ref-type="bibr" rid="B15">Kalb 1987</xref>; <xref ref-type="bibr" rid="B12">Huneck et al. 1987</xref>), the characteristics of <italic><tp:taxon-name><tp:taxon-name-part taxon-name-part-type="genus" reg="Pyxine">Pyxine</tp:taxon-name-part><tp:taxon-name-part taxon-name-part-type="species" reg="pyxinoides">pyxinoides</tp:taxon-name-part></tp:taxon-name></italic> are: Thallus without isidia, pustules or soredia, usually with apothecia; Medulla yellow, ochraceous or salmon; apothecium margin black, not thalline; apothecium without a clear stipe; one TLC run of a portion of the thallus without apothecia showed traces of a substance running like norstictic acid (<xref ref-type="bibr" rid="B26">Obermayer and Kalb 2010</xref>); neotropical. We did not find any specimens of <italic><tp:taxon-name><tp:taxon-name-part taxon-name-part-type="genus" reg="Pyxine">P.</tp:taxon-name-part><tp:taxon-name-part taxon-name-part-type="species" reg="pyxinoides">pyxinoides</tp:taxon-name-part></tp:taxon-name></italic> in our collections.</p></tp:treatment-sec><tp:treatment-sec sec-type="material" id="SECID0EHOAI"><title>Selected specimens examined (KUN).</title><p>CHINA: SICHUAN PROVINCE: Dukou Co., Dabaoding, 1950 m elev., 21 Jun 1983, <italic>L. S. Wang</italic> 83-206. YUNNAN PROVINCE: Yongsheng Co., Shawan village of Renhe town, 1160 m elev., <named-content xmlns:xlink="http://www.w3.org/1999/xlink" content-type="dwc:verbatimCoordinates" xlink:type="simple"><named-content content-type="geo-json" specific-use="{&#34;type&#34;:&#34;Point&#34;,&#34;coordinates&#34;:[101.086667,26.324150]}" id="NCID0ESOAI" xlink:type="simple">26°19.449'N, 101°05.200'E</named-content></named-content>, on rock, 7 Dec 2013, <italic>L. S. Wang</italic> et al. 13-40630, 13-40695; Yongren Co., Lagu village, 1050 m elev., <named-content xmlns:xlink="http://www.w3.org/1999/xlink" content-type="dwc:verbatimCoordinates" xlink:type="simple"><named-content content-type="geo-json" specific-use="{&#34;type&#34;:&#34;Point&#34;,&#34;coordinates&#34;:[101.418667,26.387317]}" id="NCID0E3OAI" xlink:type="simple">26°23.239'N, 101°25.120'E</named-content></named-content>, on rock, 4 Dec 2013, <italic>L. S. Wang</italic> et al. 13-41380; Jinggu Co., on the way to Zhenyuan, 1800 m elev., 21 Aug 1994, <italic>L. S. Wang</italic> et al. 94-14247.</p></tp:treatment-sec><ref-list><ref id="B3"><mixed-citation xmlns:xlink="http://www.w3.org/1999/xlink" xlink:type="simple"><person-group><name name-style="western"><surname>Awasthi</surname><given-names>DD</given-names></name></person-group> (<year>1982</year>) <article-title><italic><tp:taxon-name><tp:taxon-name-part taxon-name-part-type="genus">Pyxine</tp:taxon-name-part></tp:taxon-name></italic> in India.</article-title><source>Phytomorphology</source><volume>30</volume>: <fpage>359</fpage>–<lpage>379</lpage>.</mixed-citation></ref><ref id="B32"><mixed-citation xmlns:xlink="http://www.w3.org/1999/xlink" xlink:type="simple"><person-group><name name-style="western"><surname>Rogers</surname><given-names>RW</given-names></name></person-group> (<year>1986</year>) <article-title>The genus <italic><tp:taxon-name><tp:taxon-name-part taxon-name-part-type="genus">Pyxine</tp:taxon-name-part></tp:taxon-name></italic> (<tp:taxon-name><tp:taxon-name-part taxon-name-part-type="family">Physciaceae</tp:taxon-name-part></tp:taxon-name>, lichenized ascomycetes) in Australia.</article-title><source>Australia Journal of Boany</source><volume>34</volume>: <fpage>131</fpage>–<lpage>154</lpage>. <ext-link xlink:type="simple" ext-link-type="doi" xlink:href="10.1071/BT9860131">https://doi.org/10.1071/BT9860131</ext-link></mixed-citation></ref><ref id="B2"><mixed-citation xmlns:xlink="http://www.w3.org/1999/xlink" xlink:type="simple"><person-group><name name-style="western"><surname>Aptroot</surname><given-names>A</given-names></name><name name-style="western"><surname>Jungbluth</surname><given-names>P</given-names></name><name name-style="western"><surname>Cáceres</surname><given-names>M</given-names></name></person-group> (<year>2014</year>) <article-title>A world key to the species of <italic><tp:taxon-name><tp:taxon-name-part taxon-name-part-type="genus">Pyxine</tp:taxon-name-part></tp:taxon-name></italic> with lichexanthone, with a new species from Brazil.</article-title><source>Lichenologist</source><volume>46</volume>: <fpage>669</fpage>–<lpage>672</lpage>. <ext-link xlink:type="simple" ext-link-type="doi" xlink:href="10.1017/S0024282914000231">https://doi.org/10.1017/S0024282914000231</ext-link></mixed-citation></ref><ref id="B15"><mixed-citation xmlns:xlink="http://www.w3.org/1999/xlink" xlink:type="simple"><person-group><name name-style="western"><surname>Kalb</surname><given-names>K</given-names></name></person-group> (<year>1987</year>) Brasilianische Flechten, 1. Die Gattung <italic><tp:taxon-name><tp:taxon-name-part taxon-name-part-type="genus">Pyxine</tp:taxon-name-part></tp:taxon-name></italic>. Berlin-Stuttgart, J. CRAMER, 5–82.</mixed-citation></ref><ref id="B12"><mixed-citation xmlns:xlink="http://www.w3.org/1999/xlink" xlink:type="simple"><person-group><name name-style="western"><surname>Huneck</surname><given-names>S</given-names></name><name name-style="western"><surname>Morales</surname><given-names>MA</given-names></name><name name-style="western"><surname>Kalb</surname><given-names>K</given-names></name></person-group> (<year>1987</year>) <article-title>The chemistry of <italic><tp:taxon-name><tp:taxon-name-part taxon-name-part-type="genus">Dirinaria</tp:taxon-name-part></tp:taxon-name></italic> and <italic><tp:taxon-name><tp:taxon-name-part taxon-name-part-type="genus">Pyxine</tp:taxon-name-part></tp:taxon-name></italic> species (<tp:taxon-name><tp:taxon-name-part taxon-name-part-type="family">Pyxinaceae</tp:taxon-name-part></tp:taxon-name>) from South America.</article-title><source>Journal of the Hattori Botanical Laboratory</source><volume>62</volume>: <fpage>331</fpage>–<lpage>338</lpage>.</mixed-citation></ref><ref id="B26"><mixed-citation xmlns:xlink="http://www.w3.org/1999/xlink" xlink:type="simple"><person-group><name name-style="western"><surname>Obermayer</surname><given-names>W</given-names></name><name name-style="western"><surname>Kalb</surname><given-names>K</given-names></name></person-group> (<year>2010</year>) <article-title>Notes on three species of <italic><tp:taxon-name><tp:taxon-name-part taxon-name-part-type="genus">Pyxine</tp:taxon-name-part></tp:taxon-name></italic> (Lichenized <tp:taxon-name><tp:taxon-name-part taxon-name-part-type="class">Ascomycetes</tp:taxon-name-part></tp:taxon-name>) from Tibet and adjacent regions.</article-title><source>Bibliotheca Licheologica</source><volume>104</volume>: <fpage>247</fpage>–<lpage>267</lpage>.</mixed-citation></ref></ref-list></tp:taxon-treatment>
